# Supplementary material for: Monitoring Changes in the Volatile Profile of Ecuadorian Cocoa during Different Steps in Traditional On-Farm Processing
Source: Plants (Basel). 2023 Nov 20;12(22):3904. doi: 10.3390/plants12223904 (PMC10675138; doi:10.3390/plants12223904)
Supplement: Supplementary file 1 [file plants-12-03904-s001.zip]

Archive with 1 entries (1 files):
- plants-2407706-supplementary.pdf
